# Supplementary material for: Molecular Dynamics Simulations Reveal the Conformational Transition of GH33 Sialidases
Source: Int J Mol Sci. 2023 Apr 6;24(7):6830. doi: 10.3390/ijms24076830 (PMC10095477; doi:10.3390/ijms24076830)
Supplement: Supplementary file 1 [file ijms-24-06830-s001.zip]

Archive with 1 entries (1 files):
- ijms-2281113-supplementary.pdf
